# Supplementary material for: Exploring the Contribution of the AcrB Homolog MdtF to Drug Resistance and Dye Efflux in a Multidrug Resistant E. coli Isolate
Source: Antibiotics (Basel). 2021 Apr 28;10(5):503. doi: 10.3390/antibiotics10050503 (PMC8145115; doi:10.3390/antibiotics10050503)
Supplement: Supplementary file 1 [file antibiotics-10-00503-s001.zip]

Archive with 1 entries (1 files):
- antibiotics-1194657-supplementary.pdf
